# Supplementary material for: Suppression of Macrophage Activation by Sodium Danshensu via HIF-1α/STAT3/NLRP3 Pathway Ameliorated Collagen-Induced Arthritis in Mice
Source: Molecules. 2023 Feb 6;28(4):1551. doi: 10.3390/molecules28041551 (PMC9963181; doi:10.3390/molecules28041551)
Supplement: Supplementary file 1 [file molecules-28-01551-s001.zip]

Archive with 1 entries (1 files):
- molecules-2057267-supplementary.pdf
